# Supplementary material for: Hydroxide-Mediated SNAr Rearrangement for Synthesis of Novel Depside Derivatives Containing Diaryl Ether Skeleton as Antitumor Agents
Source: Molecules. 2023 May 24;28(11):4303. doi: 10.3390/molecules28114303 (PMC10254537; doi:10.3390/molecules28114303)
Supplement: Supplementary file 1 [file molecules-28-04303-s001.zip]

Archive with 5 entries (5 files):
- 3a.cif
- 3d.cif
- checkcif (3a).pdf
- checkcif (3d).pdf
- supporting information.pdf
