# Supplementary material for: Hydroxide-Mediated SNAr Rearrangement for Synthesis of Novel Depside Derivatives Containing Diaryl Ether Skeleton as Antitumor Agents
Source: Molecules. 2023 May 24;28(11):4303. doi: 10.3390/molecules28114303 (PMC10254537; doi:10.3390/molecules28114303)
Supplement: Supplementary file 1 [file molecules-28-04303-s001.zip › 3a.cif]

data_a
_audit_creation_date              2023-03-13
_audit_creation_method
;
  Olex2 1.1
  (compiled 2011.11.01 svn.r2039, GUI svn.r3906)
;
_publ_contact_author_address      ?
_publ_contact_author_email        ?
_publ_contact_author_name         ''
_publ_contact_author_phone        ?
_chemical_name_common             ?
_chemical_name_systematic
;
 ? 
;
_chemical_formula_moiety          'C22 H26 O7, C2 H6 O S'
_chemical_formula_sum             'C24 H32 O8 S'
_chemical_formula_weight          480.56
_chemical_melting_point           ?
loop_
  _atom_type_symbol
  _atom_type_description
  _atom_type_scat_dispersion_real
  _atom_type_scat_dispersion_imag
  _atom_type_scat_source
 'C' 'C' 0.0033 0.0016 'International Tables Vol C Tables 4.2.6.8 and 6.1.1.4'
 'H' 'H' 0.0000 0.0000 'International Tables Vol C Tables 4.2.6.8 and 6.1.1.4'
 'O' 'O' 0.0106 0.0060 'International Tables Vol C Tables 4.2.6.8 and 6.1.1.4'
 'S' 'S' 0.1246 0.1234 'International Tables Vol C Tables 4.2.6.8 and 6.1.1.4'

_space_group_crystal_system       'monoclinic'
_space_group_IT_number            14
_space_group_name_H-M_alt         'P 1 21/c 1'
_space_group_name_Hall            '-P 2ybc'
loop_
  _space_group_symop_id
  _space_group_symop_operation_xyz
 1 'x, y, z'
 2 '-x, y+1/2, -z+1/2'
 3 '-x, -y, -z'
 4 'x, -y-1/2, z-1/2'

_cell_length_a                    12.3291(11)
_cell_length_b                    7.9656(8)
_cell_length_c                    25.755(2)
_cell_angle_alpha                 90.00
_cell_angle_beta                  100.544(3)
_cell_angle_gamma                 90.00
_cell_volume                      2486.7(4)
_cell_formula_units_Z             4
_cell_measurement_reflns_used     9980
_cell_measurement_temperature     273(2)
_cell_measurement_theta_max       28.46
_cell_measurement_theta_min       2.68
_exptl_absorpt_coefficient_mu     0.175
_exptl_absorpt_correction_T_max   ?
_exptl_absorpt_correction_T_min   ?
_exptl_absorpt_correction_type    none
_exptl_absorpt_process_details    ?
_exptl_crystal_colour             ?
_exptl_crystal_density_diffrn     1.284
_exptl_crystal_density_meas       ?
_exptl_crystal_density_method     'not measured'
_exptl_crystal_description        block
_exptl_crystal_F_000              1024
_exptl_crystal_size_max           ?
_exptl_crystal_size_mid           ?
_exptl_crystal_size_min           ?
_exptl_special_details
;
 ? 
;
_diffrn_reflns_av_R_equivalents   0.0457
_diffrn_reflns_av_unetI/netI      0.0360
_diffrn_reflns_limit_h_max        17
_diffrn_reflns_limit_h_min        -17
_diffrn_reflns_limit_k_max        11
_diffrn_reflns_limit_k_min        -11
_diffrn_reflns_limit_l_max        36
_diffrn_reflns_limit_l_min        -35
_diffrn_reflns_number             41716
_diffrn_reflns_theta_full         30.05
_diffrn_reflns_theta_max          30.05
_diffrn_reflns_theta_min          2.68
_diffrn_ambient_temperature       273(2)
_diffrn_detector_area_resol_mean  ?
_diffrn_measured_fraction_theta_full 0.995
_diffrn_measured_fraction_theta_max 0.995
_diffrn_measurement_device_type   'Bruker APEX-II CCD'
_diffrn_measurement_method        '\f and \w scans'
_diffrn_radiation_monochromator   graphite
_diffrn_radiation_type            'Mo K\a'
_diffrn_radiation_wavelength      0.71073
_diffrn_source                    'fine-focus sealed tube'
_diffrn_standards_decay_%         ?
_diffrn_standards_interval_count  ?
_diffrn_standards_interval_time   ?
_diffrn_standards_number          0
_reflns_number_gt                 4644
_reflns_number_total              7262
_reflns_threshold_expression      >2sigma(I)
_computing_cell_refinement        'Bruker SAINT'
_computing_data_collection        'Bruker APEX2'
_computing_data_reduction         'Bruker SAINT'
_computing_molecular_graphics
;
O. V. Dolomanov, L. J. Bourhis, R. J. Gildea, J. A. K. Howard and H. Puschmann,
OLEX2: a complete structure solution, refinement and analysis program.
J. Appl. Cryst. (2009). 42, 339-341.
;
_computing_publication_material
;
O. V. Dolomanov, L. J. Bourhis, R. J. Gildea, J. A. K. Howard and H. Puschmann,
OLEX2: a complete structure solution, refinement and analysis program.
J. Appl. Cryst. (2009). 42, 339-341.
;
_computing_structure_refinement   'SHELXL-2014 (Sheldrick 2014)'
_computing_structure_solution     'SHELXS-97 (Sheldrick 2008)'
_refine_diff_density_max          0.272
_refine_diff_density_min          -0.223
_refine_diff_density_rms          0.041
_refine_ls_extinction_coef        ?
_refine_ls_extinction_method      none
_refine_ls_goodness_of_fit_ref    1.030
_refine_ls_hydrogen_treatment     mixed
_refine_ls_matrix_type            full
_refine_ls_number_parameters      317
_refine_ls_number_reflns          7262
_refine_ls_number_restraints      0
_refine_ls_R_factor_all           0.0986
_refine_ls_R_factor_gt            0.0601
_refine_ls_restrained_S_all       1.030
_refine_ls_shift/su_max           0.001
_refine_ls_shift/su_mean          0.000
_refine_ls_structure_factor_coef  Fsqd
_refine_ls_weighting_details
'calc w=1/[\s^2^(Fo^2^)+(0.0757P)^2^+0.7695P] where P=(Fo^2^+2Fc^2^)/3'
_refine_ls_weighting_scheme       calc
_refine_ls_wR_factor_gt           0.1503
_refine_ls_wR_factor_ref          0.1726
_refine_special_details
;
 Refinement of F^2^ against ALL reflections.  The weighted R-factor wR and 
 goodness of fit S are based on F^2^, conventional R-factors R are based 
 on F, with F set to zero for negative F^2^. The threshold expression of 
 F^2^ > 2sigma(F^2^) is used only for calculating R-factors(gt) etc. and is 
 not relevant to the choice of reflections for refinement.  R-factors based 
 on F^2^ are statistically about twice as large as those based on F, and R- 
 factors based on ALL data will be even larger. 
;
_atom_sites_solution_hydrogens    geom
_atom_sites_solution_primary      direct
_atom_sites_solution_secondary    difmap
loop_
  _atom_site_label
  _atom_site_type_symbol
  _atom_site_fract_x
  _atom_site_fract_y
  _atom_site_fract_z
  _atom_site_U_iso_or_equiv
  _atom_site_adp_type
  _atom_site_occupancy
  _atom_site_symmetry_multiplicity
  _atom_site_calc_flag
  _atom_site_refinement_flags
  _atom_site_disorder_assembly
  _atom_site_disorder_group
 O1 O 0.24478(11) 0.02571(17) 0.50727(5) 0.0506(3) Uani 1 1 d . . .
 O2 O 0.32134(9) 0.64542(15) 0.36239(5) 0.0404(3) Uani 1 1 d . . .
 O3 O 0.71176(10) 0.6256(2) 0.38767(6) 0.0575(4) Uani 1 1 d . . .
 O4 O 0.25835(14) 0.7317(2) 0.22752(8) 0.0801(5) Uani 1 1 d . . .
 O5 O 0.06620(11) 0.4546(2) 0.46124(7) 0.0638(4) Uani 1 1 d . . .
 H5 H 0.0528 0.3765 0.4798 0.096 Uiso 1 1 calc R . .
 O6 O 0.08739(13) 0.1659(2) 0.50336(8) 0.0763(5) Uani 1 1 d . . .
 C1 C 0.2881(3) -0.2469(3) 0.53983(12) 0.0882(9) Uani 1 1 d . . .
 H1A H 0.2963 -0.2672 0.5040 0.132 Uiso 1 1 calc R . .
 H1B H 0.2600 -0.3461 0.5539 0.132 Uiso 1 1 calc R . .
 H1C H 0.3586 -0.2188 0.5607 0.132 Uiso 1 1 calc R . .
 C2 C 0.2089(2) -0.1036(3) 0.54127(9) 0.0602(6) Uani 1 1 d . . .
 H2 H 0.1338 -0.1399 0.5262 0.072 Uiso 1 1 calc R . .
 C3 C 0.17637(15) 0.1496(2) 0.48966(8) 0.0466(4) Uani 1 1 d . . .
 C4 C 0.21751(13) 0.2674(2) 0.45345(7) 0.0375(4) Uani 1 1 d . . .
 C5 C 0.31099(13) 0.2380(2) 0.42969(7) 0.0365(3) Uani 1 1 d . . .
 C6 C 0.34398(13) 0.3634(2) 0.39879(7) 0.0373(4) Uani 1 1 d . . .
 H6 H 0.4050 0.3457 0.3829 0.045 Uiso 1 1 calc R . .
 S2 S -0.01809(16) 0.6151(2) 0.22168(7) 0.0666(6) Uani 0.3508(18) 1 d P A 2
 C7 C 0.28792(12) 0.5150(2) 0.39097(6) 0.0338(3) Uani 1 1 d . . .
 O7 O 0.24092(13) 0.4758(2) 0.25707(8) 0.0767(5) Uani 1 1 d . . .
 H7 H 0.1809 0.4815 0.2372 0.115 Uiso 1 1 calc R . .
 C8 C 0.41937(13) 0.6285(2) 0.34271(7) 0.0369(4) Uani 1 1 d . . .
 C9 C 0.51995(14) 0.6377(2) 0.37646(7) 0.0389(4) Uani 1 1 d . . .
 C10 C 0.61361(14) 0.6234(2) 0.35296(8) 0.0435(4) Uani 1 1 d . . .
 C11 C 0.81009(17) 0.5984(4) 0.36721(11) 0.0768(8) Uani 1 1 d . . .
 H11A H 0.8027 0.4977 0.3464 0.115 Uiso 1 1 calc R . .
 H11B H 0.8714 0.5873 0.3959 0.115 Uiso 1 1 calc R . .
 H11C H 0.8224 0.6920 0.3455 0.115 Uiso 1 1 calc R . .
 S1 S -0.04936(7) 0.56889(11) 0.17089(3) 0.0561(3) Uani 0.6492(18) 1 d P A 1
 C12 C 0.60464(16) 0.6098(3) 0.29872(8) 0.0510(5) Uani 1 1 d . . .
 H12 H 0.6683 0.6016 0.2843 0.061 Uiso 1 1 calc R . .
 C13 C 0.50251(16) 0.6081(2) 0.26548(8) 0.0485(4) Uani 1 1 d . . .
 C14 C 0.4960(2) 0.5964(4) 0.20652(9) 0.0740(7) Uani 1 1 d . . .
 H14A H 0.5664 0.5627 0.1991 0.111 Uiso 1 1 calc R . .
 H14B H 0.4763 0.7039 0.1907 0.111 Uiso 1 1 calc R . .
 H14C H 0.4412 0.5150 0.1922 0.111 Uiso 1 1 calc R . .
 C15 C 0.40793(14) 0.6152(2) 0.28815(7) 0.0399(4) Uani 1 1 d . . .
 C16 C 0.29527(16) 0.6159(2) 0.25461(7) 0.0451(4) Uani 1 1 d . . .
 C18 C 0.53124(16) 0.6622(3) 0.43513(7) 0.0510(5) Uani 1 1 d . . .
 H18A H 0.4610 0.6930 0.4434 0.076 Uiso 1 1 calc R . .
 H18B H 0.5838 0.7496 0.4465 0.076 Uiso 1 1 calc R . .
 H18C H 0.5561 0.5596 0.4530 0.076 Uiso 1 1 calc R . .
 C19 C 0.15906(13) 0.4202(2) 0.44209(7) 0.0400(4) Uani 1 1 d . . .
 C20 C 0.19283(13) 0.5454(2) 0.41106(7) 0.0378(4) Uani 1 1 d . . .
 C21 C 0.12827(16) 0.7051(3) 0.39907(9) 0.0543(5) Uani 1 1 d . . .
 H21A H 0.1781 0.7986 0.4022 0.082 Uiso 1 1 calc R . .
 H21B H 0.0789 0.7182 0.4236 0.082 Uiso 1 1 calc R . .
 H21C H 0.0866 0.7003 0.3638 0.082 Uiso 1 1 calc R . .
 C22 C 0.2119(4) -0.0378(4) 0.59530(12) 0.1189(14) Uani 1 1 d . . .
 H22A H 0.2839 0.0065 0.6088 0.178 Uiso 1 1 calc R . .
 H22B H 0.1957 -0.1270 0.6178 0.178 Uiso 1 1 calc R . .
 H22C H 0.1579 0.0495 0.5943 0.178 Uiso 1 1 calc R . .
 C23 C 0.37703(17) 0.0774(2) 0.43466(9) 0.0522(5) Uani 1 1 d . . .
 H23A H 0.4276 0.0796 0.4104 0.078 Uiso 1 1 calc R . .
 H23B H 0.3280 -0.0165 0.4266 0.078 Uiso 1 1 calc R . .
 H23C H 0.4175 0.0668 0.4701 0.078 Uiso 1 1 calc R . .
 C24 C -0.0087(3) 0.7771(4) 0.17919(13) 0.0912(9) Uani 1 1 d . . .
 H24D H 0.0676 0.8029 0.1797 0.137 Uiso 0.3508(18) 1 calc PR A 2
 H24E H -0.0452 0.8741 0.1899 0.137 Uiso 0.3508(18) 1 calc PR A 2
 H24F H -0.0431 0.7453 0.1441 0.137 Uiso 0.3508(18) 1 calc PR A 2
 H24A H 0.0020 0.8058 0.2160 0.137 Uiso 0.6492(18) 1 calc PR A 1
 H24B H -0.0647 0.8480 0.1596 0.137 Uiso 0.6492(18) 1 calc PR A 1
 H24C H 0.0592 0.7928 0.1666 0.137 Uiso 0.6492(18) 1 calc PR A 1
 O26 O 0.03976(12) 0.4613(2) 0.20242(7) 0.0724(5) Uani 1 1 d . . .
 C27 C -0.1585(2) 0.5708(4) 0.20557(15) 0.1037(11) Uani 1 1 d . . .
 H27D H -0.2000 0.6679 0.2123 0.156 Uiso 0.3508(18) 1 calc PR A 2
 H27E H -0.1758 0.4787 0.2267 0.156 Uiso 0.3508(18) 1 calc PR A 2
 H27F H -0.1772 0.5414 0.1689 0.156 Uiso 0.3508(18) 1 calc PR A 2
 H27A H -0.1314 0.6013 0.2417 0.156 Uiso 0.6492(18) 1 calc PR A 1
 H27B H -0.1913 0.4612 0.2043 0.156 Uiso 0.6492(18) 1 calc PR A 1
 H27C H -0.2129 0.6509 0.1898 0.156 Uiso 0.6492(18) 1 calc PR A 1

loop_
  _atom_site_aniso_label
  _atom_site_aniso_U_11
  _atom_site_aniso_U_22
  _atom_site_aniso_U_33
  _atom_site_aniso_U_23
  _atom_site_aniso_U_13
  _atom_site_aniso_U_12
 O1 0.0517(8) 0.0493(8) 0.0526(8) 0.0158(6) 0.0142(6) -0.0051(6)
 O2 0.0366(6) 0.0408(6) 0.0481(7) 0.0095(5) 0.0190(5) 0.0030(5)
 O3 0.0333(7) 0.0704(10) 0.0685(9) 0.0029(7) 0.0088(6) -0.0011(6)
 O4 0.0641(10) 0.0702(11) 0.0958(13) 0.0316(10) -0.0122(9) -0.0058(8)
 O5 0.0459(8) 0.0687(10) 0.0874(11) 0.0259(8) 0.0406(8) 0.0125(7)
 O6 0.0531(9) 0.0775(11) 0.1083(14) 0.0385(10) 0.0412(9) 0.0014(8)
 C1 0.121(2) 0.0586(15) 0.0877(19) 0.0231(14) 0.0271(18) 0.0081(15)
 C2 0.0688(14) 0.0527(12) 0.0619(13) 0.0195(10) 0.0191(11) -0.0112(10)
 C3 0.0408(9) 0.0492(10) 0.0510(11) 0.0074(8) 0.0113(8) -0.0077(8)
 C4 0.0315(8) 0.0433(9) 0.0383(8) 0.0038(7) 0.0075(6) -0.0059(6)
 C5 0.0331(8) 0.0379(8) 0.0384(8) 0.0000(7) 0.0062(6) -0.0018(6)
 C6 0.0336(8) 0.0407(9) 0.0403(9) 0.0004(7) 0.0142(7) 0.0002(6)
 S2 0.0796(12) 0.0562(10) 0.0581(10) 0.0015(7) -0.0029(8) 0.0043(8)
 C7 0.0312(7) 0.0383(8) 0.0329(7) 0.0030(6) 0.0086(6) -0.0027(6)
 O7 0.0544(9) 0.0628(10) 0.1024(13) 0.0217(9) -0.0133(9) -0.0170(8)
 C8 0.0345(8) 0.0358(8) 0.0440(9) 0.0053(7) 0.0165(7) -0.0002(6)
 C9 0.0380(8) 0.0372(8) 0.0430(9) 0.0037(7) 0.0115(7) -0.0026(7)
 C10 0.0346(8) 0.0420(9) 0.0552(11) 0.0042(8) 0.0122(8) -0.0019(7)
 C11 0.0354(10) 0.0953(19) 0.101(2) -0.0032(15) 0.0165(11) 0.0048(11)
 S1 0.0533(5) 0.0516(5) 0.0587(5) -0.0055(4) -0.0020(4) -0.0045(3)
 C12 0.0411(10) 0.0588(12) 0.0595(12) 0.0025(9) 0.0260(9) -0.0001(8)
 C13 0.0497(10) 0.0550(11) 0.0453(10) 0.0018(8) 0.0206(8) -0.0014(8)
 C14 0.0742(16) 0.104(2) 0.0500(12) -0.0018(13) 0.0294(11) -0.0007(14)
 C15 0.0376(8) 0.0420(9) 0.0423(9) 0.0038(7) 0.0133(7) -0.0024(7)
 C16 0.0473(10) 0.0484(10) 0.0411(9) 0.0023(8) 0.0116(8) -0.0019(8)
 C18 0.0469(10) 0.0610(12) 0.0450(10) -0.0021(9) 0.0080(8) -0.0021(9)
 C19 0.0290(7) 0.0493(10) 0.0444(9) 0.0047(8) 0.0134(7) -0.0010(7)
 C20 0.0292(7) 0.0430(9) 0.0420(9) 0.0037(7) 0.0089(6) 0.0017(6)
 C21 0.0410(10) 0.0530(11) 0.0725(13) 0.0161(10) 0.0197(9) 0.0109(8)
 C22 0.221(4) 0.080(2) 0.0676(17) 0.0210(16) 0.056(2) 0.002(2)
 C23 0.0536(11) 0.0427(10) 0.0645(12) 0.0084(9) 0.0215(9) 0.0063(8)
 C24 0.0851(19) 0.0666(17) 0.114(2) 0.0171(16) -0.0019(17) -0.0022(14)
 O26 0.0537(9) 0.0557(9) 0.1019(13) -0.0040(9) -0.0016(8) -0.0009(7)
 C27 0.0767(19) 0.096(2) 0.149(3) 0.034(2) 0.048(2) 0.0214(16)

_geom_special_details
;
 All esds (except the esd in the dihedral angle between two l.s. planes) 
 are estimated using the full covariance matrix.  The cell esds are taken 
 into account individually in the estimation of esds in distances, angles 
 and torsion angles; correlations between esds in cell parameters are only 
 used when they are defined by crystal symmetry.  An approximate (isotropic) 
 treatment of cell esds is used for estimating esds involving l.s. planes. 
;
loop_
  _geom_bond_atom_site_label_1
  _geom_bond_atom_site_label_2
  _geom_bond_distance
  _geom_bond_site_symmetry_2
  _geom_bond_publ_flag
 O1 C2 1.471(2) . ?
 O1 C3 1.323(2) . ?
 O2 C7 1.3788(19) . ?
 O2 C8 1.4001(18) . ?
 O3 C10 1.367(2) . ?
 O3 C11 1.424(2) . ?
 O4 C16 1.195(2) . ?
 O5 H5 0.8200 . ?
 O5 C19 1.355(2) . ?
 O6 C3 1.219(2) . ?
 C1 H1A 0.9600 . ?
 C1 H1B 0.9600 . ?
 C1 H1C 0.9600 . ?
 C1 C2 1.508(4) . ?
 C2 H2 0.9800 . ?
 C2 C22 1.481(4) . ?
 C3 C4 1.477(2) . ?
 C4 C5 1.420(2) . ?
 C4 C19 1.417(2) . ?
 C5 C6 1.384(2) . ?
 C5 C23 1.510(2) . ?
 C6 H6 0.9300 . ?
 C6 C7 1.388(2) . ?
 S2 C24 1.710(3) . ?
 S2 O26 1.544(2) . ?
 S2 C27 1.741(4) . ?
 C7 C20 1.387(2) . ?
 O7 H7 0.8200 . ?
 O7 C16 1.309(2) . ?
 C8 C9 1.380(2) . ?
 C8 C15 1.391(2) . ?
 C9 C10 1.403(2) . ?
 C9 C18 1.505(2) . ?
 C10 C12 1.385(3) . ?
 C11 H11A 0.9600 . ?
 C11 H11B 0.9600 . ?
 C11 H11C 0.9600 . ?
 S1 C24 1.735(3) . ?
 S1 O26 1.5080(18) . ?
 S1 C27 1.746(3) . ?
 C12 H12 0.9300 . ?
 C12 C13 1.387(3) . ?
 C13 C14 1.509(3) . ?
 C13 C15 1.398(2) . ?
 C14 H14A 0.9600 . ?
 C14 H14B 0.9600 . ?
 C14 H14C 0.9600 . ?
 C15 C16 1.495(3) . ?
 C18 H18A 0.9600 . ?
 C18 H18B 0.9600 . ?
 C18 H18C 0.9600 . ?
 C19 C20 1.389(2) . ?
 C20 C21 1.502(2) . ?
 C21 H21A 0.9600 . ?
 C21 H21B 0.9600 . ?
 C21 H21C 0.9600 . ?
 C22 H22A 0.9600 . ?
 C22 H22B 0.9600 . ?
 C22 H22C 0.9600 . ?
 C23 H23A 0.9600 . ?
 C23 H23B 0.9600 . ?
 C23 H23C 0.9600 . ?
 C24 H24D 0.9600 . ?
 C24 H24E 0.9600 . ?
 C24 H24F 0.9600 . ?
 C24 H24A 0.9600 . ?
 C24 H24B 0.9600 . ?
 C24 H24C 0.9600 . ?
 C27 H27D 0.9600 . ?
 C27 H27E 0.9600 . ?
 C27 H27F 0.9600 . ?
 C27 H27A 0.9600 . ?
 C27 H27B 0.9600 . ?
 C27 H27C 0.9600 . ?

loop_
  _geom_angle_atom_site_label_1
  _geom_angle_atom_site_label_2
  _geom_angle_atom_site_label_3
  _geom_angle
  _geom_angle_site_symmetry_1
  _geom_angle_site_symmetry_3
  _geom_angle_publ_flag
 C3 O1 C2 118.93(15) . . ?
 C7 O2 C8 118.88(12) . . ?
 C10 O3 C11 117.88(18) . . ?
 C19 O5 H5 109.5 . . ?
 H1A C1 H1B 109.5 . . ?
 H1A C1 H1C 109.5 . . ?
 H1B C1 H1C 109.5 . . ?
 C2 C1 H1A 109.5 . . ?
 C2 C1 H1B 109.5 . . ?
 C2 C1 H1C 109.5 . . ?
 O1 C2 C1 104.40(18) . . ?
 O1 C2 H2 109.6 . . ?
 O1 C2 C22 110.7(2) . . ?
 C1 C2 H2 109.6 . . ?
 C22 C2 C1 112.7(2) . . ?
 C22 C2 H2 109.6 . . ?
 O1 C3 C4 114.78(15) . . ?
 O6 C3 O1 122.07(17) . . ?
 O6 C3 C4 123.13(18) . . ?
 C5 C4 C3 124.57(16) . . ?
 C19 C4 C3 117.09(15) . . ?
 C19 C4 C5 118.34(14) . . ?
 C4 C5 C23 124.81(15) . . ?
 C6 C5 C4 118.45(15) . . ?
 C6 C5 C23 116.73(15) . . ?
 C5 C6 H6 119.3 . . ?
 C5 C6 C7 121.36(14) . . ?
 C7 C6 H6 119.3 . . ?
 C24 S2 C27 100.46(17) . . ?
 O26 S2 C24 107.68(17) . . ?
 O26 S2 C27 105.08(16) . . ?
 O2 C7 C6 122.91(13) . . ?
 O2 C7 C20 115.04(14) . . ?
 C20 C7 C6 122.04(14) . . ?
 C16 O7 H7 109.5 . . ?
 C9 C8 O2 120.19(15) . . ?
 C9 C8 C15 123.64(15) . . ?
 C15 C8 O2 116.01(14) . . ?
 C8 C9 C10 116.09(16) . . ?
 C8 C9 C18 123.14(15) . . ?
 C10 C9 C18 120.77(16) . . ?
 O3 C10 C9 114.63(17) . . ?
 O3 C10 C12 123.95(16) . . ?
 C12 C10 C9 121.42(17) . . ?
 O3 C11 H11A 109.5 . . ?
 O3 C11 H11B 109.5 . . ?
 O3 C11 H11C 109.5 . . ?
 H11A C11 H11B 109.5 . . ?
 H11A C11 H11C 109.5 . . ?
 H11B C11 H11C 109.5 . . ?
 C24 S1 C27 99.28(18) . . ?
 O26 S1 C24 108.12(13) . . ?
 O26 S1 C27 106.46(14) . . ?
 C10 C12 H12 119.4 . . ?
 C10 C12 C13 121.27(16) . . ?
 C13 C12 H12 119.4 . . ?
 C12 C13 C14 119.79(17) . . ?
 C12 C13 C15 118.32(17) . . ?
 C15 C13 C14 121.88(19) . . ?
 C13 C14 H14A 109.5 . . ?
 C13 C14 H14B 109.5 . . ?
 C13 C14 H14C 109.5 . . ?
 H14A C14 H14B 109.5 . . ?
 H14A C14 H14C 109.5 . . ?
 H14B C14 H14C 109.5 . . ?
 C8 C15 C13 119.15(16) . . ?
 C8 C15 C16 119.69(15) . . ?
 C13 C15 C16 121.11(16) . . ?
 O4 C16 O7 122.85(19) . . ?
 O4 C16 C15 123.66(18) . . ?
 O7 C16 C15 113.48(16) . . ?
 C9 C18 H18A 109.5 . . ?
 C9 C18 H18B 109.5 . . ?
 C9 C18 H18C 109.5 . . ?
 H18A C18 H18B 109.5 . . ?
 H18A C18 H18C 109.5 . . ?
 H18B C18 H18C 109.5 . . ?
 O5 C19 C4 122.01(15) . . ?
 O5 C19 C20 115.24(16) . . ?
 C20 C19 C4 122.74(14) . . ?
 C7 C20 C19 116.88(15) . . ?
 C7 C20 C21 121.57(15) . . ?
 C19 C20 C21 121.53(15) . . ?
 C20 C21 H21A 109.5 . . ?
 C20 C21 H21B 109.5 . . ?
 C20 C21 H21C 109.5 . . ?
 H21A C21 H21B 109.5 . . ?
 H21A C21 H21C 109.5 . . ?
 H21B C21 H21C 109.5 . . ?
 C2 C22 H22A 109.5 . . ?
 C2 C22 H22B 109.5 . . ?
 C2 C22 H22C 109.5 . . ?
 H22A C22 H22B 109.5 . . ?
 H22A C22 H22C 109.5 . . ?
 H22B C22 H22C 109.5 . . ?
 C5 C23 H23A 109.5 . . ?
 C5 C23 H23B 109.5 . . ?
 C5 C23 H23C 109.5 . . ?
 H23A C23 H23B 109.5 . . ?
 H23A C23 H23C 109.5 . . ?
 H23B C23 H23C 109.5 . . ?
 S2 C24 S1 45.99(10) . . ?
 S2 C24 H24D 109.5 . . ?
 S2 C24 H24E 109.5 . . ?
 S2 C24 H24F 109.5 . . ?
 S2 C24 H24A 64.0 . . ?
 S2 C24 H24B 130.8 . . ?
 S2 C24 H24C 118.7 . . ?
 S1 C24 H24D 117.8 . . ?
 S1 C24 H24E 131.7 . . ?
 S1 C24 H24F 64.1 . . ?
 S1 C24 H24A 109.5 . . ?
 S1 C24 H24B 109.5 . . ?
 S1 C24 H24C 109.5 . . ?
 H24D C24 H24E 109.5 . . ?
 H24D C24 H24F 109.5 . . ?
 H24D C24 H24A 88.7 . . ?
 H24D C24 H24B 119.3 . . ?
 H24D C24 H24C 20.7 . . ?
 H24E C24 H24F 109.5 . . ?
 H24E C24 H24A 60.8 . . ?
 H24E C24 H24B 49.3 . . ?
 H24E C24 H24C 118.5 . . ?
 H24F C24 H24A 161.7 . . ?
 H24F C24 H24B 60.6 . . ?
 H24F C24 H24C 88.7 . . ?
 H24A C24 H24B 109.5 . . ?
 H24A C24 H24C 109.5 . . ?
 H24B C24 H24C 109.5 . . ?
 S1 O26 S2 52.31(9) . . ?
 S2 C27 S1 45.40(9) . . ?
 S2 C27 H27D 109.5 . . ?
 S2 C27 H27E 109.5 . . ?
 S2 C27 H27F 109.5 . . ?
 S2 C27 H27A 64.1 . . ?
 S2 C27 H27B 125.9 . . ?
 S2 C27 H27C 123.6 . . ?
 S1 C27 H27D 125.8 . . ?
 S1 C27 H27E 123.7 . . ?
 S1 C27 H27F 64.1 . . ?
 S1 C27 H27A 109.5 . . ?
 S1 C27 H27B 109.5 . . ?
 S1 C27 H27C 109.5 . . ?
 H27D C27 H27E 109.5 . . ?
 H27D C27 H27F 109.5 . . ?
 H27D C27 H27A 74.0 . . ?
 H27D C27 H27B 120.3 . . ?
 H27D C27 H27C 35.6 . . ?
 H27E C27 H27F 109.5 . . ?
 H27E C27 H27A 73.7 . . ?
 H27E C27 H27B 35.8 . . ?
 H27E C27 H27C 122.5 . . ?
 H27F C27 H27A 173.6 . . ?
 H27F C27 H27B 73.8 . . ?
 H27F C27 H27C 73.9 . . ?
 H27A C27 H27B 109.5 . . ?
 H27A C27 H27C 109.5 . . ?
 H27B C27 H27C 109.5 . . ?

loop_
  _geom_hbond_atom_site_label_D
  _geom_hbond_atom_site_label_H
  _geom_hbond_atom_site_label_A
  _geom_hbond_distance_DH
  _geom_hbond_distance_HA
  _geom_hbond_distance_DA
  _geom_hbond_angle_DHA
  _geom_hbond_site_symmetry_A
 O5 H5 O5 0.82 2.66 2.893(3) 98.1 3_566
 O7 H7 S2 0.82 2.64 3.346(3) 145.6 .
 C22 H22A O3 0.96 2.93 3.422(4) 112.9 3_666

loop_
  _geom_torsion_atom_site_label_1
  _geom_torsion_atom_site_label_2
  _geom_torsion_atom_site_label_3
  _geom_torsion_atom_site_label_4
  _geom_torsion
  _geom_torsion_site_symmetry_1
  _geom_torsion_site_symmetry_2
  _geom_torsion_site_symmetry_3
  _geom_torsion_site_symmetry_4
  _geom_torsion_publ_flag
 O1 C3 C4 C5 12.5(3) . . . . ?
 O1 C3 C4 C19 -167.24(16) . . . . ?
 O2 C7 C20 C19 -177.20(15) . . . . ?
 O2 C7 C20 C21 3.8(2) . . . . ?
 O2 C8 C9 C10 -178.51(14) . . . . ?
 O2 C8 C9 C18 1.2(3) . . . . ?
 O2 C8 C15 C13 176.22(15) . . . . ?
 O2 C8 C15 C16 -1.3(2) . . . . ?
 O3 C10 C12 C13 179.94(19) . . . . ?
 O5 C19 C20 C7 179.69(16) . . . . ?
 O5 C19 C20 C21 -1.3(3) . . . . ?
 O6 C3 C4 C5 -168.9(2) . . . . ?
 O6 C3 C4 C19 11.4(3) . . . . ?
 C2 O1 C3 O6 4.7(3) . . . . ?
 C2 O1 C3 C4 -176.67(17) . . . . ?
 C3 O1 C2 C1 163.2(2) . . . . ?
 C3 O1 C2 C22 -75.3(3) . . . . ?
 C3 C4 C5 C6 -176.49(17) . . . . ?
 C3 C4 C5 C23 4.8(3) . . . . ?
 C3 C4 C19 O5 -3.2(3) . . . . ?
 C3 C4 C19 C20 176.29(17) . . . . ?
 C4 C5 C6 C7 0.2(2) . . . . ?
 C4 C19 C20 C7 0.1(3) . . . . ?
 C4 C19 C20 C21 179.11(18) . . . . ?
 C5 C4 C19 O5 176.98(17) . . . . ?
 C5 C4 C19 C20 -3.5(3) . . . . ?
 C5 C6 C7 O2 177.03(15) . . . . ?
 C5 C6 C7 C20 -3.7(3) . . . . ?
 C6 C7 C20 C19 3.5(2) . . . . ?
 C6 C7 C20 C21 -175.49(17) . . . . ?
 C7 O2 C8 C9 -73.3(2) . . . . ?
 C7 O2 C8 C15 111.26(17) . . . . ?
 C8 O2 C7 C6 -3.6(2) . . . . ?
 C8 O2 C7 C20 177.09(14) . . . . ?
 C8 C9 C10 O3 -177.28(15) . . . . ?
 C8 C9 C10 C12 3.2(3) . . . . ?
 C8 C15 C16 O4 107.2(2) . . . . ?
 C8 C15 C16 O7 -73.7(2) . . . . ?
 C9 C8 C15 C13 1.0(3) . . . . ?
 C9 C8 C15 C16 -176.54(17) . . . . ?
 C9 C10 C12 C13 -0.6(3) . . . . ?
 C10 C12 C13 C14 178.9(2) . . . . ?
 C10 C12 C13 C15 -2.0(3) . . . . ?
 C11 O3 C10 C9 175.16(19) . . . . ?
 C11 O3 C10 C12 -5.4(3) . . . . ?
 C12 C13 C15 C8 1.8(3) . . . . ?
 C12 C13 C15 C16 179.28(18) . . . . ?
 C13 C15 C16 O4 -70.2(3) . . . . ?
 C13 C15 C16 O7 108.8(2) . . . . ?
 C14 C13 C15 C8 -179.0(2) . . . . ?
 C14 C13 C15 C16 -1.6(3) . . . . ?
 C15 C8 C9 C10 -3.4(3) . . . . ?
 C15 C8 C9 C18 176.30(17) . . . . ?
 C18 C9 C10 O3 3.0(2) . . . . ?
 C18 C9 C10 C12 -176.51(18) . . . . ?
 C19 C4 C5 C6 3.3(2) . . . . ?
 C19 C4 C5 C23 -175.49(17) . . . . ?
 C23 C5 C6 C7 179.02(16) . . . . ?
 C24 S2 O26 S1 -52.43(14) . . . . ?
 C24 S2 C27 S1 60.73(15) . . . . ?
 C24 S1 O26 S2 51.54(16) . . . . ?
 C24 S1 C27 S2 -58.94(14) . . . . ?
 O26 S2 C24 S1 49.29(12) . . . . ?
 O26 S2 C27 S1 -50.96(12) . . . . ?
 O26 S1 C24 S2 -51.09(14) . . . . ?
 O26 S1 C27 S2 53.20(13) . . . . ?
 C27 S2 C24 S1 -60.37(16) . . . . ?
 C27 S2 O26 S1 54.02(14) . . . . ?
 C27 S1 C24 S2 59.73(17) . . . . ?
 C27 S1 O26 S2 -54.34(17) . . . . ?
