# Supplementary material for: Hydroxide-Mediated SNAr Rearrangement for Synthesis of Novel Depside Derivatives Containing Diaryl Ether Skeleton as Antitumor Agents
Source: Molecules. 2023 May 24;28(11):4303. doi: 10.3390/molecules28114303 (PMC10254537; doi:10.3390/molecules28114303)
Supplement: Supplementary file 1 [file molecules-28-04303-s001.zip › 3d.cif]

data_a
_audit_creation_date              2023-03-13
_audit_creation_method
;
  Olex2 1.1
  (compiled 2011.11.01 svn.r2039, GUI svn.r3906)
;
_publ_contact_author_address      ?
_publ_contact_author_email        ?
_publ_contact_author_name         ''
_publ_contact_author_phone        ?
_chemical_name_common             ?
_chemical_name_systematic
;
 ? 
;
_chemical_formula_moiety          'C22 H26 O7'
_chemical_formula_sum             'C22 H26 O7'
_chemical_formula_weight          402.43
_chemical_melting_point           ?
loop_
  _atom_type_symbol
  _atom_type_description
  _atom_type_scat_dispersion_real
  _atom_type_scat_dispersion_imag
  _atom_type_scat_source
 'C' 'C' 0.0033 0.0016 'International Tables Vol C Tables 4.2.6.8 and 6.1.1.4'
 'H' 'H' 0.0000 0.0000 'International Tables Vol C Tables 4.2.6.8 and 6.1.1.4'
 'O' 'O' 0.0106 0.0060 'International Tables Vol C Tables 4.2.6.8 and 6.1.1.4'

_space_group_crystal_system       'triclinic'
_space_group_IT_number            2
_space_group_name_H-M_alt         'P -1'
_space_group_name_Hall            '-P 1'
loop_
  _space_group_symop_id
  _space_group_symop_operation_xyz
 1 'x, y, z'
 2 '-x, -y, -z'

_cell_length_a                    7.6363(16)
_cell_length_b                    11.878(3)
_cell_length_c                    13.501(3)
_cell_angle_alpha                 107.789(6)
_cell_angle_beta                  103.545(6)
_cell_angle_gamma                 102.577(6)
_cell_volume                      1076.9(4)
_cell_formula_units_Z             2
_cell_measurement_reflns_used     4720
_cell_measurement_temperature     273(2)
_cell_measurement_theta_max       24.19
_cell_measurement_theta_min       2.89
_exptl_absorpt_coefficient_mu     0.092
_exptl_absorpt_correction_T_max   ?
_exptl_absorpt_correction_T_min   ?
_exptl_absorpt_correction_type    none
_exptl_absorpt_process_details    ?
_exptl_crystal_colour             ?
_exptl_crystal_density_diffrn     1.241
_exptl_crystal_density_meas       ?
_exptl_crystal_density_method     'not measured'
_exptl_crystal_description        block
_exptl_crystal_F_000              428
_exptl_crystal_size_max           ?
_exptl_crystal_size_mid           ?
_exptl_crystal_size_min           ?
_exptl_special_details
;
 ? 
;
_diffrn_reflns_av_R_equivalents   0.0581
_diffrn_reflns_av_unetI/netI      0.0662
_diffrn_reflns_limit_h_max        10
_diffrn_reflns_limit_h_min        -10
_diffrn_reflns_limit_k_max        15
_diffrn_reflns_limit_k_min        -15
_diffrn_reflns_limit_l_max        18
_diffrn_reflns_limit_l_min        -17
_diffrn_reflns_number             22524
_diffrn_reflns_theta_full         28.37
_diffrn_reflns_theta_max          28.37
_diffrn_reflns_theta_min          2.89
_diffrn_ambient_temperature       273(2)
_diffrn_detector_area_resol_mean  ?
_diffrn_measured_fraction_theta_full 0.989
_diffrn_measured_fraction_theta_max 0.989
_diffrn_measurement_device_type   'Bruker APEX-II CCD'
_diffrn_measurement_method        '\f and \w scans'
_diffrn_radiation_monochromator   graphite
_diffrn_radiation_type            'Mo K\a'
_diffrn_radiation_wavelength      0.71073
_diffrn_source                    'fine-focus sealed tube'
_diffrn_standards_decay_%         ?
_diffrn_standards_interval_count  ?
_diffrn_standards_interval_time   ?
_diffrn_standards_number          0
_reflns_number_gt                 2491
_reflns_number_total              5337
_reflns_threshold_expression      >2sigma(I)
_computing_cell_refinement        'Bruker SAINT'
_computing_data_collection        'Bruker APEX2'
_computing_data_reduction         'Bruker SAINT'
_computing_molecular_graphics
;
O. V. Dolomanov, L. J. Bourhis, R. J. Gildea, J. A. K. Howard and H. Puschmann,
OLEX2: a complete structure solution, refinement and analysis program.
J. Appl. Cryst. (2009). 42, 339-341.
;
_computing_publication_material
;
O. V. Dolomanov, L. J. Bourhis, R. J. Gildea, J. A. K. Howard and H. Puschmann,
OLEX2: a complete structure solution, refinement and analysis program.
J. Appl. Cryst. (2009). 42, 339-341.
;
_computing_structure_refinement   'SHELXL-2014 (Sheldrick 2014)'
_computing_structure_solution     'SHELXS-97 (Sheldrick 2008)'
_refine_diff_density_max          0.510
_refine_diff_density_min          -0.301
_refine_diff_density_rms          0.050
_refine_ls_extinction_coef        ?
_refine_ls_extinction_method      none
_refine_ls_goodness_of_fit_ref    1.027
_refine_ls_hydrogen_treatment     mixed
_refine_ls_matrix_type            full
_refine_ls_number_parameters      290
_refine_ls_number_reflns          5337
_refine_ls_number_restraints      60
_refine_ls_R_factor_all           0.1641
_refine_ls_R_factor_gt            0.0789
_refine_ls_restrained_S_all       1.067
_refine_ls_shift/su_max           0.002
_refine_ls_shift/su_mean          0.000
_refine_ls_structure_factor_coef  Fsqd
_refine_ls_weighting_details
'calc w=1/[\s^2^(Fo^2^)+(0.1348P)^2^+0.2573P] where P=(Fo^2^+2Fc^2^)/3'
_refine_ls_weighting_scheme       calc
_refine_ls_wR_factor_gt           0.2165
_refine_ls_wR_factor_ref          0.2722
_refine_special_details
;
 Refinement of F^2^ against ALL reflections.  The weighted R-factor wR and 
 goodness of fit S are based on F^2^, conventional R-factors R are based 
 on F, with F set to zero for negative F^2^. The threshold expression of 
 F^2^ > 2sigma(F^2^) is used only for calculating R-factors(gt) etc. and is 
 not relevant to the choice of reflections for refinement.  R-factors based 
 on F^2^ are statistically about twice as large as those based on F, and R- 
 factors based on ALL data will be even larger. 
;
_atom_sites_solution_hydrogens    geom
_atom_sites_solution_primary      direct
_atom_sites_solution_secondary    difmap
loop_
  _atom_site_label
  _atom_site_type_symbol
  _atom_site_fract_x
  _atom_site_fract_y
  _atom_site_fract_z
  _atom_site_U_iso_or_equiv
  _atom_site_adp_type
  _atom_site_occupancy
  _atom_site_symmetry_multiplicity
  _atom_site_calc_flag
  _atom_site_refinement_flags
  _atom_site_disorder_assembly
  _atom_site_disorder_group
 C20 C 1.1872(7) 0.5377(5) 0.8990(5) 0.1155(18) Uani 1 1 d DU . .
 H20A H 1.1756 0.5387 0.9693 0.139 Uiso 0.744(10) 1 calc PR A 1
 H20B H 1.2929 0.6086 0.9118 0.139 Uiso 0.744(10) 1 calc PR A 1
 H20C H 1.2510 0.6210 0.9542 0.139 Uiso 0.256(10) 1 calc PR A 2
 H20D H 1.1517 0.4842 0.9376 0.139 Uiso 0.256(10) 1 calc PR A 2
 O3 O 0.5059(3) 0.69603(19) 0.75629(16) 0.0528(6) Uani 1 1 d . . .
 O6 O 1.0164(4) 0.5403(3) 0.8308(2) 0.0856(9) Uani 1 1 d . A .
 O7 O 0.1333(3) 0.7360(3) 0.45064(19) 0.0738(7) Uani 1 1 d . . .
 H7 H 0.1389 0.7600 0.4003 0.111 Uiso 1 1 calc R . .
 O1 O 0.5966(4) 0.9000(3) 0.37922(18) 0.0735(7) Uani 1 1 d . . .
 O4 O 0.5989(5) 0.9447(3) 0.8997(2) 0.0897(10) Uani 1 1 d . . .
 H4 H 0.5359 0.9880 0.9226 0.135 Uiso 1 1 calc R . .
 O2 O 0.2850(4) 0.8249(3) 0.3324(2) 0.0859(8) Uani 1 1 d . . .
 O5 O 0.5841(5) 0.8962(3) 1.0419(2) 0.0946(10) Uani 1 1 d . . .
 C5 C 0.5017(4) 0.7374(3) 0.6708(2) 0.0454(7) Uani 1 1 d . . .
 C13 C 0.6807(4) 0.7063(3) 0.8257(2) 0.0472(7) Uani 1 1 d . . .
 C7 C 0.6558(4) 0.8331(3) 0.5669(2) 0.0492(7) Uani 1 1 d . . .
 C11 C 0.6372(5) 0.8851(3) 0.9610(2) 0.0504(8) Uani 1 1 d . . .
 C12 C 0.7463(4) 0.7984(3) 0.9315(2) 0.0461(7) Uani 1 1 d . . .
 C6 C 0.6645(4) 0.7935(3) 0.6535(2) 0.0503(7) Uani 1 1 d . . .
 H6 H 0.7823 0.8047 0.7012 0.060 Uiso 1 1 calc R . .
 C4 C 0.3215(4) 0.7191(3) 0.6046(2) 0.0510(7) Uani 1 1 d . . .
 C3 C 0.3114(4) 0.7574(3) 0.5159(2) 0.0518(8) Uani 1 1 d . . .
 C2 C 0.4741(4) 0.8137(3) 0.4943(2) 0.0493(7) Uani 1 1 d . . .
 C17 C 0.9117(5) 0.8055(3) 1.0065(2) 0.0558(8) Uani 1 1 d . . .
 C1 C 0.4412(5) 0.8457(3) 0.3958(2) 0.0549(8) Uani 1 1 d . . .
 C14 C 0.7679(5) 0.6190(3) 0.7918(3) 0.0555(8) Uani 1 1 d . A .
 C16 C 1.0071(5) 0.7205(4) 0.9720(3) 0.0647(9) Uani 1 1 d . A .
 H16 H 1.1208 0.7258 1.0200 0.078 Uiso 1 1 calc R . .
 C15 C 0.9348(5) 0.6286(3) 0.8676(3) 0.0613(9) Uani 1 1 d . . .
 C8 C 0.8415(5) 0.8947(4) 0.5564(3) 0.0718(10) Uani 1 1 d . . .
 H8A H 0.9444 0.8988 0.6154 0.108 Uiso 1 1 calc R . .
 H8B H 0.8472 0.9774 0.5598 0.108 Uiso 1 1 calc R . .
 H8C H 0.8511 0.8473 0.4873 0.108 Uiso 1 1 calc R . .
 C18 C 0.6883(6) 0.5156(3) 0.6794(3) 0.0752(11) Uani 1 1 d . . .
 H18A H 0.5561 0.5045 0.6485 0.113 Uiso 1 1 calc R A .
 H18B H 0.7031 0.4397 0.6859 0.113 Uiso 1 1 calc R . .
 H18C H 0.7551 0.5368 0.6323 0.113 Uiso 1 1 calc R . .
 C9 C 0.1467(5) 0.6629(4) 0.6275(3) 0.0758(11) Uani 1 1 d . . .
 H9A H 0.1364 0.5783 0.6192 0.114 Uiso 1 1 calc R . .
 H9B H 0.0369 0.6648 0.5767 0.114 Uiso 1 1 calc R . .
 H9C H 0.1550 0.7097 0.7013 0.114 Uiso 1 1 calc R . .
 C19 C 0.9917(5) 0.9031(4) 1.1222(3) 0.0754(11) Uani 1 1 d . . .
 H19A H 0.9956 0.9834 1.1195 0.113 Uiso 1 1 calc R . .
 H19B H 1.1176 0.9038 1.1561 0.113 Uiso 1 1 calc R . .
 H19C H 0.9125 0.8838 1.1643 0.113 Uiso 1 1 calc R . .
 C10 C 0.5683(7) 0.9325(4) 0.2831(3) 0.0877(13) Uani 1 1 d . . .
 H10A H 0.5080 0.8582 0.2182 0.132 Uiso 1 1 calc R . .
 H10B H 0.6887 0.9755 0.2812 0.132 Uiso 1 1 calc R . .
 H10C H 0.4894 0.9855 0.2863 0.132 Uiso 1 1 calc R . .
 C21 C 1.2152(10) 0.4150(7) 0.8345(9) 0.142(4) Uani 0.744(10) 1 d PDU A 1
 H21A H 1.1269 0.3473 0.8408 0.171 Uiso 0.744(10) 1 calc PR A 1
 H21B H 1.1799 0.4040 0.7575 0.171 Uiso 0.744(10) 1 calc PR A 1
 C22 C 1.3887(15) 0.4035(11) 0.8638(11) 0.206(6) Uani 0.744(10) 1 d PDU A 1
 H22A H 1.3888 0.3248 0.8160 0.308 Uiso 0.744(10) 1 calc PR A 1
 H22B H 1.4227 0.4077 0.9383 0.308 Uiso 0.744(10) 1 calc PR A 1
 H22C H 1.4788 0.4696 0.8582 0.308 Uiso 0.744(10) 1 calc PR A 1
 C1A C 1.278(2) 0.4042(17) 0.7654(15) 0.082(5) Uani 0.256(10) 1 d PDU A 2
 H1AA H 1.1875 0.3352 0.7674 0.123 Uiso 0.256(10) 1 calc PR A 2
 H1AB H 1.3901 0.3831 0.7596 0.123 Uiso 0.256(10) 1 calc PR A 2
 H1AC H 1.2234 0.4231 0.7031 0.123 Uiso 0.256(10) 1 calc PR A 2
 C1B C 1.320(3) 0.4996(19) 0.8540(18) 0.116(6) Uani 0.256(10) 1 d PDU A 2
 H1BA H 1.3901 0.5701 0.8422 0.139 Uiso 0.256(10) 1 calc PR A 2
 H1BB H 1.4083 0.4869 0.9108 0.139 Uiso 0.256(10) 1 calc PR A 2

loop_
  _atom_site_aniso_label
  _atom_site_aniso_U_11
  _atom_site_aniso_U_22
  _atom_site_aniso_U_33
  _atom_site_aniso_U_23
  _atom_site_aniso_U_13
  _atom_site_aniso_U_12
 C20 0.101(4) 0.123(4) 0.143(4) 0.050(3) 0.034(3) 0.080(3)
 O3 0.0523(12) 0.0626(14) 0.0473(11) 0.0237(10) 0.0156(9) 0.0213(11)
 O6 0.100(2) 0.0877(19) 0.099(2) 0.0397(16) 0.0442(17) 0.0670(17)
 O7 0.0553(14) 0.103(2) 0.0651(15) 0.0379(14) 0.0086(12) 0.0311(14)
 O1 0.0864(18) 0.101(2) 0.0542(14) 0.0449(14) 0.0274(13) 0.0421(16)
 O4 0.144(3) 0.110(2) 0.0880(19) 0.0693(18) 0.0756(18) 0.093(2)
 O2 0.0797(18) 0.112(2) 0.0680(16) 0.0517(16) 0.0036(14) 0.0299(16)
 O5 0.153(3) 0.132(2) 0.0775(17) 0.0725(18) 0.0775(19) 0.105(2)
 C5 0.0530(18) 0.0460(16) 0.0367(14) 0.0126(13) 0.0123(13) 0.0213(14)
 C13 0.0541(18) 0.0517(17) 0.0446(15) 0.0242(14) 0.0164(13) 0.0243(15)
 C7 0.0539(18) 0.0548(18) 0.0431(15) 0.0165(14) 0.0174(13) 0.0261(15)
 C11 0.067(2) 0.0555(18) 0.0397(15) 0.0230(14) 0.0203(14) 0.0302(16)
 C12 0.0575(18) 0.0486(17) 0.0407(15) 0.0209(13) 0.0187(13) 0.0240(14)
 C6 0.0486(17) 0.0594(19) 0.0427(15) 0.0163(14) 0.0115(13) 0.0241(15)
 C4 0.0523(18) 0.0528(18) 0.0482(16) 0.0164(14) 0.0147(14) 0.0223(15)
 C3 0.0518(18) 0.0585(19) 0.0431(16) 0.0139(14) 0.0106(14) 0.0264(15)
 C2 0.0600(19) 0.0522(18) 0.0395(15) 0.0155(13) 0.0154(14) 0.0282(15)
 C17 0.065(2) 0.061(2) 0.0483(17) 0.0248(15) 0.0170(15) 0.0277(17)
 C1 0.070(2) 0.0556(19) 0.0439(17) 0.0185(15) 0.0171(16) 0.0294(17)
 C14 0.070(2) 0.0530(19) 0.0550(18) 0.0216(15) 0.0281(16) 0.0303(17)
 C16 0.065(2) 0.083(2) 0.059(2) 0.0367(19) 0.0168(17) 0.036(2)
 C15 0.073(2) 0.062(2) 0.071(2) 0.0329(18) 0.0341(18) 0.0390(18)
 C8 0.063(2) 0.097(3) 0.071(2) 0.048(2) 0.0242(18) 0.030(2)
 C18 0.091(3) 0.058(2) 0.071(2) 0.0096(18) 0.028(2) 0.032(2)
 C9 0.054(2) 0.094(3) 0.082(3) 0.039(2) 0.0211(19) 0.021(2)
 C19 0.077(2) 0.088(3) 0.0500(19) 0.0178(18) 0.0061(17) 0.030(2)
 C10 0.121(4) 0.107(3) 0.061(2) 0.053(2) 0.037(2) 0.047(3)
 C21 0.069(5) 0.088(5) 0.229(10) 0.016(6) 0.013(5) 0.047(4)
 C22 0.176(9) 0.181(10) 0.278(15) 0.064(10) 0.080(10) 0.116(9)
 C1A 0.053(9) 0.120(12) 0.125(12) 0.088(9) 0.040(9) 0.053(9)
 C1B 0.096(13) 0.098(12) 0.202(16) 0.089(10) 0.065(11) 0.055(10)

_geom_special_details
;
 All esds (except the esd in the dihedral angle between two l.s. planes) 
 are estimated using the full covariance matrix.  The cell esds are taken 
 into account individually in the estimation of esds in distances, angles 
 and torsion angles; correlations between esds in cell parameters are only 
 used when they are defined by crystal symmetry.  An approximate (isotropic) 
 treatment of cell esds is used for estimating esds involving l.s. planes. 
;
loop_
  _geom_bond_atom_site_label_1
  _geom_bond_atom_site_label_2
  _geom_bond_distance
  _geom_bond_site_symmetry_2
  _geom_bond_publ_flag
 C20 H20A 0.9700 . ?
 C20 H20B 0.9700 . ?
 C20 H20C 0.9700 . ?
 C20 H20D 0.9700 . ?
 C20 O6 1.422(5) . ?
 C20 C21 1.541(8) . ?
 C20 C1B 1.385(13) . ?
 O3 C5 1.382(3) . ?
 O3 C13 1.396(3) . ?
 O6 C15 1.359(4) . ?
 O7 H7 0.8200 . ?
 O7 C3 1.357(3) . ?
 O1 C1 1.324(4) . ?
 O1 C10 1.446(4) . ?
 O4 H4 0.8200 . ?
 O4 C11 1.267(3) . ?
 O2 C1 1.217(4) . ?
 O5 C11 1.232(3) . ?
 C5 C6 1.384(4) . ?
 C5 C4 1.384(4) . ?
 C13 C12 1.399(4) . ?
 C13 C14 1.372(4) . ?
 C7 C6 1.381(4) . ?
 C7 C2 1.423(4) . ?
 C7 C8 1.507(5) . ?
 C11 C12 1.481(4) . ?
 C12 C17 1.390(4) . ?
 C6 H6 0.9300 . ?
 C4 C3 1.397(4) . ?
 C4 C9 1.502(5) . ?
 C3 C2 1.414(4) . ?
 C2 C1 1.474(4) . ?
 C17 C16 1.399(4) . ?
 C17 C19 1.515(5) . ?
 C14 C15 1.393(5) . ?
 C14 C18 1.512(5) . ?
 C16 H16 0.9300 . ?
 C16 C15 1.384(5) . ?
 C8 H8A 0.9600 . ?
 C8 H8B 0.9600 . ?
 C8 H8C 0.9600 . ?
 C18 H18A 0.9600 . ?
 C18 H18B 0.9600 . ?
 C18 H18C 0.9600 . ?
 C9 H9A 0.9600 . ?
 C9 H9B 0.9600 . ?
 C9 H9C 0.9600 . ?
 C19 H19A 0.9600 . ?
 C19 H19B 0.9600 . ?
 C19 H19C 0.9600 . ?
 C10 H10A 0.9600 . ?
 C10 H10B 0.9600 . ?
 C10 H10C 0.9600 . ?
 C21 H21A 0.9700 . ?
 C21 H21B 0.9700 . ?
 C21 C22 1.341(10) . ?
 C22 H22A 0.9600 . ?
 C22 H22B 0.9600 . ?
 C22 H22C 0.9600 . ?
 C1A H1AA 0.9600 . ?
 C1A H1AB 0.9600 . ?
 C1A H1AC 0.9600 . ?
 C1A C1B 1.284(15) . ?
 C1B H1BA 0.9700 . ?
 C1B H1BB 0.9700 . ?

loop_
  _geom_angle_atom_site_label_1
  _geom_angle_atom_site_label_2
  _geom_angle_atom_site_label_3
  _geom_angle
  _geom_angle_site_symmetry_1
  _geom_angle_site_symmetry_3
  _geom_angle_publ_flag
 H20A C20 H20B 108.9 . . ?
 H20A C20 H20C 70.8 . . ?
 H20A C20 H20D 36.9 . . ?
 H20B C20 H20C 43.0 . . ?
 H20B C20 H20D 137.2 . . ?
 H20C C20 H20D 106.8 . . ?
 O6 C20 H20A 110.8 . . ?
 O6 C20 H20B 110.8 . . ?
 O6 C20 H20C 107.2 . . ?
 O6 C20 H20D 107.2 . . ?
 O6 C20 C21 104.8(5) . . ?
 C21 C20 H20A 110.8 . . ?
 C21 C20 H20B 110.8 . . ?
 C21 C20 H20C 144.8 . . ?
 C21 C20 H20D 76.9 . . ?
 C1B C20 H20A 125.8 . . ?
 C1B C20 H20B 69.1 . . ?
 C1B C20 H20C 107.2 . . ?
 C1B C20 H20D 107.2 . . ?
 C1B C20 O6 120.4(10) . . ?
 C1B C20 C21 41.7(9) . . ?
 C5 O3 C13 119.0(2) . . ?
 C15 O6 C20 121.1(3) . . ?
 C3 O7 H7 109.5 . . ?
 C1 O1 C10 116.2(3) . . ?
 C11 O4 H4 109.5 . . ?
 O3 C5 C6 122.7(3) . . ?
 O3 C5 C4 114.5(3) . . ?
 C4 C5 C6 122.8(3) . . ?
 O3 C13 C12 117.0(2) . . ?
 C14 C13 O3 119.0(3) . . ?
 C14 C13 C12 123.7(3) . . ?
 C6 C7 C2 118.3(3) . . ?
 C6 C7 C8 117.1(3) . . ?
 C2 C7 C8 124.6(3) . . ?
 O4 C11 C12 117.8(2) . . ?
 O5 C11 O4 122.0(3) . . ?
 O5 C11 C12 120.1(3) . . ?
 C13 C12 C11 119.3(3) . . ?
 C17 C12 C13 119.1(3) . . ?
 C17 C12 C11 121.6(3) . . ?
 C5 C6 H6 119.3 . . ?
 C7 C6 C5 121.4(3) . . ?
 C7 C6 H6 119.3 . . ?
 C5 C4 C3 116.2(3) . . ?
 C5 C4 C9 122.0(3) . . ?
 C3 C4 C9 121.8(3) . . ?
 O7 C3 C4 115.1(3) . . ?
 O7 C3 C2 122.0(3) . . ?
 C4 C3 C2 122.9(3) . . ?
 C7 C2 C1 124.8(3) . . ?
 C3 C2 C7 118.5(3) . . ?
 C3 C2 C1 116.7(3) . . ?
 C12 C17 C16 118.1(3) . . ?
 C12 C17 C19 122.0(3) . . ?
 C16 C17 C19 119.9(3) . . ?
 O1 C1 C2 115.1(3) . . ?
 O2 C1 O1 120.8(3) . . ?
 O2 C1 C2 124.1(3) . . ?
 C13 C14 C15 116.4(3) . . ?
 C13 C14 C18 122.8(3) . . ?
 C15 C14 C18 120.8(3) . . ?
 C17 C16 H16 119.5 . . ?
 C15 C16 C17 121.0(3) . . ?
 C15 C16 H16 119.5 . . ?
 O6 C15 C14 114.5(3) . . ?
 O6 C15 C16 123.8(3) . . ?
 C16 C15 C14 121.6(3) . . ?
 C7 C8 H8A 109.5 . . ?
 C7 C8 H8B 109.5 . . ?
 C7 C8 H8C 109.5 . . ?
 H8A C8 H8B 109.5 . . ?
 H8A C8 H8C 109.5 . . ?
 H8B C8 H8C 109.5 . . ?
 C14 C18 H18A 109.5 . . ?
 C14 C18 H18B 109.5 . . ?
 C14 C18 H18C 109.5 . . ?
 H18A C18 H18B 109.5 . . ?
 H18A C18 H18C 109.5 . . ?
 H18B C18 H18C 109.5 . . ?
 C4 C9 H9A 109.5 . . ?
 C4 C9 H9B 109.5 . . ?
 C4 C9 H9C 109.5 . . ?
 H9A C9 H9B 109.5 . . ?
 H9A C9 H9C 109.5 . . ?
 H9B C9 H9C 109.5 . . ?
 C17 C19 H19A 109.5 . . ?
 C17 C19 H19B 109.5 . . ?
 C17 C19 H19C 109.5 . . ?
 H19A C19 H19B 109.5 . . ?
 H19A C19 H19C 109.5 . . ?
 H19B C19 H19C 109.5 . . ?
 O1 C10 H10A 109.5 . . ?
 O1 C10 H10B 109.5 . . ?
 O1 C10 H10C 109.5 . . ?
 H10A C10 H10B 109.5 . . ?
 H10A C10 H10C 109.5 . . ?
 H10B C10 H10C 109.5 . . ?
 C20 C21 H21A 107.9 . . ?
 C20 C21 H21B 107.9 . . ?
 H21A C21 H21B 107.2 . . ?
 C22 C21 C20 117.5(8) . . ?
 C22 C21 H21A 107.9 . . ?
 C22 C21 H21B 107.9 . . ?
 H1AA C1A H1AB 109.5 . . ?
 H1AA C1A H1AC 109.5 . . ?
 H1AB C1A H1AC 109.5 . . ?
 C1B C1A H1AA 109.5 . . ?
 C1B C1A H1AB 109.5 . . ?
 C1B C1A H1AC 109.5 . . ?
 C20 C1B H1BA 106.3 . . ?
 C20 C1B H1BB 106.3 . . ?
 C1A C1B C20 123.9(19) . . ?
 C1A C1B H1BA 106.3 . . ?
 C1A C1B H1BB 106.3 . . ?
 H1BA C1B H1BB 106.4 . . ?
